# Supplementary material for: Diagnostic Yield and Economic Implications of Whole-Exome Sequencing for ASD Diagnosis in Israel
Source: Genes (Basel). 2021 Dec 23;13(1):36. doi: 10.3390/genes13010036 (PMC8774872; doi:10.3390/genes13010036)
Supplement: Supplementary file 1 [file genes-13-00036-s001.zip › Supplementary Tables.xlsx]

## Sheet: Table S1 (Gene Panel)
Table 1: List of genes robustly associated with ASD according to the SFARI gene database *
Gene-symbol	Gene-name	Ensembl-id	Chromosome
ACTB	actin beta	ENSG00000075624	7
ADNP	Activity-dependent neuroprotector homeobox	ENSG00000101126	20
ADSL	adenylosuccinate lyase	ENSG00000239900	22
AFF2	AF4/FMR2 family, member 2	ENSG00000155966	X
AHDC1	AT-hook DNA binding motif containing 1	ENSG00000126705	1
ALDH5A1	aldehyde dehydrogenase 5 family, member A1 (succinate-semialdehyde dehydrogenase )	ENSG00000112294	6
ANK2	Ankyrin 2, neuronal	ENSG00000145362	4
ANK3	ankyrin 3	ENSG00000151150	10
ANKRD11	ankyrin repeat domain 11	ENSG00000167522	16
AP2S1	adaptor related protein complex 2 subunit sigma 1	ENSG00000042753	19
ARHGEF9	Cdc42 guanine nucleotide exchange factor (GEF) 9	ENSG00000131089	X
ARID1B	AT-rich interaction domain 1B	ENSG00000049618	6
ARX	aristaless related homeobox	ENSG00000004848	X
ASH1L	Ash1 (absent, small, or homeotic)-like (Drosophila)	ENSG00000116539	1
ASXL3	Additional sex combs like 3 (Drosophila)	ENSG00000141431	18
ATRX	alpha thalassemia/mental retardation syndrome X-linked	ENSG00000085224	X
AUTS2	autism susceptibility candidate 2	ENSG00000158321	7
BAZ2B	bromodomain adjacent to zinc finger domain 2B	ENSG00000123636	2
BCKDK	Branched chain ketoacid dehydrogenase kinase	ENSG00000103507	16
BCL11A	B-cell CLL/lymphoma 11A (zinc finger protein)	ENSG00000119866	2
BRAF	v-raf murine sarcoma viral oncogene homolog B	ENSG00000157764	7
BRSK2	BR serine/threonine kinase 2	ENSG00000174672	11
CACNA1A	Calcium channel, voltage-dependent, P/Q type, alpha 1A subunit	ENSG00000141837	19
CACNA1C	calcium channel, voltage-dependent, L type, alpha 1C subunit	ENSG00000151067	12
CACNA1E	calcium voltage-gated channel subunit alpha1 E	ENSG00000198216	1
CACNA2D3	Calcium channel, voltage-dependent, alpha 2/delta subunit 3	ENSG00000157445	3
CAPRIN1	Cell cycle associated protein 1	ENSG00000135387	11
CASK	calcium/calmodulin dependent serine protein kinase	ENSG00000147044	X
CASZ1	castor zinc finger 1	ENSG00000130940	1
CDKL5	cyclin-dependent kinase-like 5	ENSG00000008086	X
CELF4	CUGBP, Elav-like family member 4	ENSG00000101489	18
CHAMP1	chromosome alignment maintaining phosphoprotein 1	ENSG00000198824	13
CHD2	Chromodomain helicase DNA binding protein 2	ENSG00000173575	15
CHD3	chromodomain helicase DNA binding protein 3	ENSG00000170004	17
CHD7	chromodomain helicase DNA binding protein 7	ENSG00000171316	8
CHD8	chromodomain helicase DNA binding protein 8	ENSG00000100888	14
CIC	capicua transcriptional repressor	ENSG00000079432	19
CNOT3	CCR4-NOT transcription complex subunit 3	ENSG00000088038	19
CORO1A	coronin 1A	ENSG00000102879	16
CREBBP	CREB binding protein	ENSG00000005339	16
CSDE1	cold shock domain containing E1	ENSG00000009307	1
CTCF	CCCTC-binding factor	ENSG00000102974	16
CTNNB1	catenin beta 1	ENSG00000168036	3
CUL3	Cullin 3	ENSG00000036257	2
DDX3X	DEAD (Asp-Glu-Ala-Asp) box helicase 3, X-linked	ENSG00000215301	X
DEAF1	DEAF1 transcription factor	ENSG00000177030	11
DHCR7	7-dehydrocholesterol reductase	ENSG00000172893	11
DIP2A	DIP2 disco-interacting protein 2 homolog A (Drosophila)	ENSG00000160305	21
DLG4	discs large MAGUK scaffold protein 4	ENSG00000132535	17
DMPK	dystrophia myotonica-protein kinase	ENSG00000104936	19
DNMT3A	DNA (cytosine-5-)-methyltransferase 3 alpha	ENSG00000119772	2
DPYSL2	dihydropyrimidinase like 2	ENSG00000092964	8
DSCAM	Down syndrome cell adhesion molecule	ENSG00000171587	21
DYNC1H1	dynein cytoplasmic 1 heavy chain 1	ENSG00000197102	14
DYRK1A	Dual-specificity tyrosine-(Y)-phosphorylation regulated kinase 1A	ENSG00000157540	21
EBF3	early B-cell factor 3	ENSG00000108001	10
EHMT1	Euchromatic histone-lysine N-methyltransferase 1	ENSG00000181090	9
EIF3G	eukaryotic translation initiation factor 3 subunit G	ENSG00000130811	19
ELAVL3	ELAV like neuron-specific RNA binding protein 3	ENSG00000196361	19
EP300	E1A binding protein p300	ENSG00000100393	22
FMR1	fragile X mental retardation 1	ENSG00000102081	X
FOXG1	Forkhead box G1	ENSG00000176165	14
FOXP1	forkhead box P1	ENSG00000114861	3
FOXP2	forkhead box P2	ENSG00000128573	7
GABRB2	gamma-aminobutyric acid type A receptor subunit beta2	ENSG00000145864	5
GABRB3	gamma-aminobutyric acid (GABA) A receptor, beta 3	ENSG00000166206	15
GFAP	glial fibrillary acidic protein	ENSG00000131095	17
GIGYF1	GRB10 interacting GYF protein 1	ENSG00000146830	7
GIGYF2	GRB10 interacting GYF protein 2	ENSG00000204120	2
GNAI1	G protein subunit alpha i1	ENSG00000127955	7
GRIA2	glutamate ionotropic receptor AMPA type subunit 2	ENSG00000120251	4
GRIN2B	glutamate receptor, inotropic, N-methyl D-apartate 2B	ENSG00000273079	12
HDLBP	high density lipoprotein binding protein	ENSG00000115677	2
HECTD4	HECT domain E3 ubiquitin protein ligase 4	ENSG00000173064	12
HIVEP2	HIVEP zinc finger 2	ENSG00000010818	6
HNRNPH2	heterogeneous nuclear ribonucleoprotein H2	ENSG00000126945	X
HNRNPU	heterogeneous nuclear ribonucleoprotein U	ENSG00000153187	1
HRAS	v-Ha-ras Harvey rat sarcoma viral oncogene homolog	ENSG00000174775	11
IQSEC2	IQ motif and Sec7 domain 2	ENSG00000124313	X
IRF2BPL	Interferon regulatory factor 2 binding protein-like	ENSG00000119669	14
KANSL1	KAT8 regulatory NSL complex subunit 1	ENSG00000120071	17
KATNAL2	Katanin p60 subunit A-like 2	ENSG00000167216	18
KCNB1	potassium voltage-gated channel subfamily B member 1	ENSG00000158445	20
KCNQ3	potassium voltage-gated channel subfamily Q member 3	ENSG00000184156	8
KDM3B	lysine demethylase 3B	ENSG00000120733	5
KDM5B	Lysine (K)-specific demethylase 5B	ENSG00000117139	1
KDM5C	lysine demethylase 5C	ENSG00000126012	X
KDM6B	Lysine (K)-specific demethylase 6B	ENSG00000132510	17
KIAA0232	KIAA0232	ENSG00000170871	4
KMT2A	Lysine (K)-specific methyltransferase 2A	ENSG00000118058	11
KMT2C	Lysine (K)-specific methyltransferase 2C	ENSG00000055609	7
KMT2E	Lysine (K)-specific methyltransferase 2E	ENSG00000005483	7
KMT5B	lysine methyltransferase 5B	ENSG00000110066	11
LDB1	LIM domain binding 1	ENSG00000198728	10
LRRC4C	leucine rich repeat containing 4C	ENSG00000148948	11
LZTR1	Leucine-zipper-like transcription regulator 1	ENSG00000099949	22
MAGEL2	MAGE-like 2	ENSG00000254585	15
MAP1A	microtubule associated protein 1A	ENSG00000166963	15
MBD5	Methyl-CpG binding domain protein 5	ENSG00000204406	2
MBOAT7	membrane bound O-acyltransferase domain containing 7	ENSG00000125505	19
MECP2	Methyl CpG binding protein 2	ENSG00000169057	X
MED13	mediator complex subunit 13	ENSG00000108510	17
MED13L	Mediator complex subunit 13-like	ENSG00000123066	12
MEF2C	myocyte enhancer factor 2C	ENSG00000081189	5
MEIS2	Meis homeobox 2	ENSG00000134138	15
MKX	mohawk homeobox	ENSG00000150051	10
MYT1L	Myelin transcription factor 1-like	ENSG00000186487	2
NAA15	N(alpha)-acetyltransferase 15, NatA auxiliary subunit	ENSG00000164134	4
NACC1	nucleus accumbens associated 1	ENSG00000160877	19
NBEA	neurobeachin	ENSG00000172915	13
NCKAP1	NCK-associated protein 1	ENSG00000061676	2
NCOA1	nuclear receptor coactivator 1	ENSG00000084676	2
NF1	neurofibromin 1 (neurofibromatosis, von Recklinghausen disease, Watson disease)	ENSG00000196712	17
NIPBL	Nipped-B homolog (Drosophila)	ENSG00000164190	5
NLGN2	Neuroligin 2	ENSG00000169992	17
NLGN3	neuroligin 3	ENSG00000196338	X
NLGN4X	neuroligin 4, X-linked	ENSG00000146938	X
NR3C2	Nuclear receptor subfamily 3, group C, member 2	ENSG00000151623	4
NR4A2	nuclear receptor subfamily 4 group A member 2	ENSG00000153234	2
NRXN1	neurexin 1	ENSG00000179915	2
NRXN2	neurexin 2	ENSG00000110076	11
NRXN3	neurexin 3	ENSG00000021645	14
NSD1	nuclear receptor binding SET domain protein 1	ENSG00000165671	5
NUP155	nucleoporin 155	ENSG00000113569	5
PACS1	phosphofurin acidic cluster sorting protein 1	ENSG00000175115	11
PAH	Phenylalanine hydroxylase	ENSG00000171759	12
PAX5	Paired box 5	ENSG00000196092	9
PCCB	propionyl-CoA carboxylase beta subunit	ENSG00000114054	3
PCDH19	protocadherin 19	ENSG00000165194	X
PHF12	PHD finger protein 12	ENSG00000109118	17
PHF2	PHD finger protein 2	ENSG00000197724	9
PHF21A	PHD finger protein 21A	ENSG00000135365	11
PHF3	PHD finger protein 3	ENSG00000118482	6
PHIP	pleckstrin homology domain interacting protein	ENSG00000146247	6
POGZ	Pogo transposable element with ZNF domain	ENSG00000143442	1
POMGNT1	protein O-linked mannose N-acetylglucosaminyltransferase 1 (beta 1,2-)	ENSG00000085998	1
PPP1R9B	protein phosphatase 1 regulatory subunit 9B	ENSG00000108819	17
PPP2R5D	Protein phosphatase 2, regulatory subunit B', delta	ENSG00000112640	6
PPP5C	protein phosphatase 5 catalytic subunit	ENSG00000011485	19
PRR12	proline rich 12	ENSG00000126464	19
PSMD12	proteasome 26S subunit, non-ATPase 12	ENSG00000197170	17
PTCHD1	patched domain containing 1	ENSG00000165186	X
PTEN	phosphatase and tensin homolog (mutated in multiple advanced cancers 1)	ENSG00000171862	10
PTK7	Protein tyrosine kinase 7 (inactive)	ENSG00000112655	6
PTPN11	protein tyrosine phosphatase, non-receptor type 11	ENSG00000179295	12
RAI1	retinoic acid induced 1	ENSG00000108557	17
RELN	Reelin	ENSG00000189056	7
RERE	Arginine-glutamic acid dipeptide (RE) repeats	ENSG00000142599	1
RFX3	regulatory factor X3	ENSG00000080298	9
RIMS1	Regulating synaptic membrane exocytosis 1	ENSG00000079841	6
RORB	RAR related orphan receptor B	ENSG00000198963	9
SATB1	SATB homeobox 1	ENSG00000182568	3
SCN1A	sodium channel, voltage-gated, type I, alpha subunit	ENSG00000144285	2
SCN2A	sodium channel, voltage-gated, type II, alpha subunit	ENSG00000136531	2
SCN8A	sodium channel, voltage gated, type VIII, alpha subunit	ENSG00000196876	12
SETBP1	SET binding protein 1	ENSG00000152217	18
SETD2	SET domain containing 2	ENSG00000181555	3
SETD5	SET domain containing 5	ENSG00000168137	3
SHANK2	SH3 and multiple ankyrin repeat domains 2	ENSG00000162105	11
SHANK3	SH3 and multiple ankyrin repeat domains 3	ENSG00000251322	22
SIN3A	SIN3 transcription regulator family member A	ENSG00000169375	15
SKI	SKIproto-oncogene	ENSG00000157933	1
SLC6A1	Solute carrier family 6 (neurotransmitter transporter), member 1	ENSG00000157103	3
SLC9A6	solute carrier family 9 (sodium/hydrogen exchanger), member 6	ENSG00000198689	X
SMARCA2	SWI/SNF related, matrix associated, actin dependent regulator of chromatin, subfamily a, member 2	ENSG00000080503	9
SMARCA4	SWI/SNF related, matrix associated, actin dependent regulator of chromatin, subfamily a, member 4	ENSG00000127616	19
SMARCC2	SWI/SNF related, matrix associated, actin dependent regulator of chromatin, subfamily c, member 2	ENSG00000139613	12
SON	SONDNA binding protein	ENSG00000159140	21
SOX5	SRY-box 5	ENSG00000134532	12
SPAST	Spastin	ENSG00000021574	2
SRCAP	Snf2 related CREBBP activator protein	ENSG00000080603	16
SRPRA	SRP receptor subunit alpha	ENSG00000182934	11
STXBP1	Syntaxin binding protein 1	ENSG00000136854	9
SYN1	Synapsin 1	ENSG00000008056	X
SYNGAP1	synaptic Ras GTPase activating protein 1	ENSG00000197283	6
TANC2	etratricopeptide repeat, ankyrin repeat and coiled-coil containing 2	ENSG00000170921	17
TAOK1	TAO kinase 1	ENSG00000160551	17
TBCK	TBC1 domain containing kinase	ENSG00000145348	4
TBL1XR1	transducin beta like 1 X-linked receptor 1	ENSG00000177565	3
TBR1	T-box, brain, 1	ENSG00000136535	2
TCF20	Transcription factor 20 (AR1)	ENSG00000100207	22
TCF4	Transcription factor 4	ENSG00000196628	18
TCF7L2	Transcription factor 7-like 2 (T-cell specific, HMG-box)	ENSG00000148737	10
TEK	TEKreceptortyrosine kinase	ENSG00000120156	9
TLK2	tousled-like kinase 2	ENSG00000146872	17
TM9SF4	transmembrane 9 superfamily member 4	ENSG00000101337	20
TRAF7	TNF receptor associated factor 7	ENSG00000131653	16
TRIM23	tripartite motif containing 23	ENSG00000113595	5
TRIO	Trio Rho guanine nucleotide exchange factor	ENSG00000038382	5
TRIP12	Thyroid hormone receptor interactor 12	ENSG00000153827	2
TSC1	tuberous sclerosis 1	ENSG00000165699	9
TSC2	tuberous sclerosis 2	ENSG00000103197	16
TSHZ3	teashirt zinc finger homeobox 3	ENSG00000121297	19
UBE3A	ubiquitin protein ligase E3A	ENSG00000114062	15
UBR1	ubiquitin protein ligase E3 component n-recognin 1	ENSG00000159459	15
UPF3B	UPF3B, regulator of nonsense mediated mRNA decay	ENSG00000125351	X
USP9X	ubiquitin specific peptidase 9 X-linked	ENSG00000124486	X
VEZF1	vascular endothelial zinc finger 1	ENSG00000136451	17
VPS13B	vacuolar protein sorting 13 homolog B (yeast)	ENSG00000132549	8
WAC	WW domain containing adaptor with coiled-coil	ENSG00000095787	10
WDFY3	WD repeat and FYVE domain containing 3	ENSG00000163625	4
ZBTB20	Zinc finger and BTB domain containing 20	ENSG00000181722	3
ZMYND8	zinc finger MYND-type containing 8	ENSG00000101040	20
ZNF292	zinc finger protein 292	ENSG00000188994	6
ZNF462	Zinc finger protein 462	ENSG00000148143	9
* genes with score 1 in the SGARI Gene database as of January 2021

## Sheet: Table S2 (Cost items) 
Table S2. Cost items of the genetic diagnosis
Cost item *	CMA	CMA + WES	WES
Genetic test (US$)	900	2900	2000
Genetic counseling (pre-test/post-test) [48](US$)	200	200	200
Productivity cost (per hour, for both parents) [49] (US$/h)	70	70	70
Total cost (US$)	1170	3170	2270
* All costs converted from NIS to US$, based on an exchange rate of 1US$ = 3.21 NIS (September 2021) and rounded off.

## Sheet: Table S3 (Identified variants)
Table S3: List of identified ASD candidate variants
Gene	Chromosome	Position (hg38)	Reference	Alternative	cDNA position	Coding sequence Consequence	Amino acid consequence	Variant segregation
AFF2	X	148662508	C	[T]	1262	missense	P/S	X-linked
ANK3	10	60073656	A	[G]	7562	missense	S/P	Compound
ANK3	10	60074340	C	[A]	6878	missense	G/W	Compound
ANKRD11	16	89284129	CTTTTT	[C]	2869-2873	Frameshift	KK/X	deNovo
ARID1B	6	157084844	TGG	[T]	2221-2222	Frameshift	G/X	deNovo
ARX	X	25013385	G	[T]	838	missense	R/S	X-linked
ARX	X	25007373	G	[C]	1414	missense	P/A	X-linked
ATRX	X	77508434	C	[T]	7611	missense	G/S	X-linked
CASZ1	1	10653964	C	[T]	2409	missense	R/H	Recessive
CHD8	14	21403648	A	[AT]	3629-3630	frameshift	I/NX	DeNovo
EHMT1	9	137728496	C	[T]	814	stop codon	Q/*	DeNovo
HIVEP2	6	142771617	G	[A]	4184	missense	A/V	Recessive
HIVEP2	6	142771014	T	[C]	4787	missense	Y/C	Recessive
HIVEP2	6	142771014	T	[C]	4787	missense	Y/C	Compound
HIVEP2	6	142771617	G	[A]	4184	missense	A/V	Compound
IQSEC2	X	53235145	G	[A]	3768	missense	P/S	X-linked
KMT2C	7	152176208	G	[A]	9462	missense	P/L	Recessive
LRRC4C	11	40116285	T	[G]	1972	missense	N/T	Recessive
MAP1A	15	43528225	C	[T]	7219	missense	A/V	Recessive
MAP1A	15	43526952	C	[G]	5946	missense	P/A	Compound
MAP1A	15	43528225	C	[T]	7219	missense	A/V	Compound
NAA15	4	139340947	A	[T]	553	stop codon	K/*	DeNovo
NLGN3	X	71147759	C	[T]	334	missense	R/W	X-linked
PHF2	9	93660246	G	[A]	1574	missense	V/M	Compound
PHF2	9	93676934	C	[T]	3363	missense	S/L	Compound
PTCHD1	X	23394149	T	[G]	2658	missense	D/E	X-linked
PTPN11	12	112489084	G	[A]	1520	missense	G/E	DeNovo
SCN2A	2	165331415	G	[A]	2612	stop codon	W/*	DeNovo
SCN2A	2	165314008	A	[G]	1660	missense	Y/C	DeNovo
SHANK2	11	70807080	TC	[T]	1662	frameshift	G/X	DeNovo
SMARCA2	9	2039778	AGC	[*, A]	878-879	frameshift	QQ/QX	Recessive
STXBP1	9	127660051	G	[A]	465	missense	D/N	DeNovo
SYNGAP1	6	33440823	G	[A]	1971	missense	A/T	Recessive
SYNGAP1	6	33440823	G	[A]	1971	missense	A/T	Recessive
SYNGAP1	6	33440823	G	[A]	1971	missense	A/T	Recessive
TSHZ3	19	31278387	T	[C]	1623	missense	E/G	Recessive
